# Supplementary material for: Cardiac Magnetic Resonance in Patients with Suspected Tachycardia-Induced Cardiomyopathy: The Impact of Late Gadolinium Enhancement and Epicardial Fat Tissue
Source: J Pers Med. 2023 Sep 27;13(10):1440. doi: 10.3390/jpm13101440 (PMC10607955; doi:10.3390/jpm13101440)
Supplement: Supplementary file 1 [file jpm-13-01440-s001.zip]

Archive with 1 entries (1 files):
- jpm-2511479-supplementary.pdf
